# Supplementary material for: Correlating sugar transporter expression and activities to identify transporters for an orphan sugar substrate
Source: Appl Microbiol Biotechnol. 2024 Jan 8;108(1):83. doi: 10.1007/s00253-023-12907-4 (PMC10774165; doi:10.1007/s00253-023-12907-4)
Supplement: Supplementary file 2 — Supplementary file2 (XLSX 29 KB) [file 253_2023_12907_MOESM2_ESM.xlsx]

## Sheet: Legend
Supplemental Table S4
Applied Microbiology and Biotechnology
Correlating sugar transporter expression and activities to identify transporters for an orphan sugar substrate
Elisabeth Tamayo*, Basant Nada, Isabell Hafermann, J. Philipp Benz.
Fungal Biotechnology in Wood Science, Holzforschung München, TUM School of Life Sciences, Technical University of Munich, Freising, Germany.
*Corresponding author: tamayo@hfm.tum.de
List of characterized sugar transporters in other fungi
Functionally characterized sugar transporters (excluding Neurospora crassa characterized sugar transporters) found by literature reseach and used for phylogenetic analysis.
Species name, locus ID, protein name, protein function and reference(s) are indicated.
Basidiomycota fungal species are written in green format.

## Sheet: Table S4
Organism	Locus	Protein name	Function	Reference 1	Reference 2	Reference 3
Amanita muscaria	Z83828	AmMst1	Monosaccharide transporter	Nehls U, Wiese J, Guttenberger M, Hampp R (1998) Carbon allocation in ectomycorrhizas: identification and expression analysis of an Amanita muscaria monosaccharide transporter. Mol Plant Microbe Interact 11(3):167-76. doi: 10.1094/MPMI.1998.11.3.167
Aspergillus nidulans	AN6669	AnHxtE	High affinity glucose transporter	Dos Reis TF, Menino JF, Bom VL, Brown NA, Colabardini AC, Savoldi M, Goldman MH, Rodrigues F, Goldman GH (2013) Identification of glucose transporters in Aspergillus nidulans. PLoS One 8(11):e81412. doi: 10.1371/journal.pone	Forment JV, Flipphi M, Ventura L, González R, Ramón D, Maccabe AP (2014) High-affinity glucose transport in Aspergillus nidulans is mediated by the products of two related but differentially expressed genes. PLoS One 9(4):e94662. doi: 10.1371/journal.pone.0094662
Aspergillus nidulans	AN8737	AnHxtD	High affinity glucose transporter	Dos Reis TF, Menino JF, Bom VL, Brown NA, Colabardini AC, Savoldi M, Goldman MH, Rodrigues F, Goldman GH (2013) Identification of glucose transporters in Aspergillus nidulans. PLoS One 8(11):e81412. doi: 10.1371/journal.pone	Forment JV, Flipphi M, Ventura L, González R, Ramón D, Maccabe AP (2014) High-affinity glucose transport in Aspergillus nidulans is mediated by the products of two related but differentially expressed genes. PLoS One 9(4):e94662. doi: 10.1371/journal.pone.0094662
Aspergillus nidulans	AN5860	AnMstE	Low affinity glucose transporter	Forment JV, Flipphi M, Ramón D, Ventura L, Maccabe AP (2006) Identification of the mstE gene encoding a glucose-inducible, low affinity glucose transporter in Aspergillus nidulans. J Biol Chem 281(13):8339-46. doi: 10.1074/jbc.M508198200
Aspergillus nidulans	AN0250	AnXtrD	Xylose transporter	Colabardini AC, Ries LN, Brown NA, Dos Reis TF, Savoldi M, Goldman MH, Menino JF, Rodrigues F, Goldman GH (2014) Functional characterization of a xylose transporter in Aspergillus nidulans. Biotechnol Biofuels 7(1):46. doi: 10.1186/1754-6834-7-46
Aspergillus nidulans	AN3199	AnLacpA	Lactose permease	Fekete E, Karaffa L, Seiboth B, Fekete E, Kubicek CP, Flipphi M (2012) Identification of a permease gene involved in lactose utilisation in Aspergillus nidulans. Fungal Genet Biol 49(6):415-25. doi: 10.1016/j.fgb.2012.03.001
Aspergillus nidulans	AN8347	AnCltA	Cellobiose transporter	Dos Reis TF, de Lima PB, Parachin NS, Mingossi FB, de Castro Oliveira JV, Ries LN, Goldman GH (2016) Identification and characterization of putative xylose and cellobiose transporters in Aspergillus nidulans. Biotechnol Biofuels 9:204. doi: 10.1186/s13068-016-0611-1
Aspergillus nidulans	AN2814	AnCltB	Cellobiose transporter	Dos Reis TF, de Lima PB, Parachin NS, Mingossi FB, de Castro Oliveira JV, Ries LN, Goldman GH (2016) Identification and characterization of putative xylose and cellobiose transporters in Aspergillus nidulans. Biotechnol Biofuels 9:204. doi: 10.1186/s13068-016-0611-2
Aspergillus nidulans	AN1797	AnHxtB	Low affinity glucose transporter	Dos Reis TF, Menino JF, Bom VL, Brown NA, Colabardini AC, Savoldi M, Goldman MH, Rodrigues F, Goldman GH (2013) Identification of glucose transporters in Aspergillus nidulans. PLoS One 8(11):e81412. doi: 10.1371/journal.pone
Aspergillus nidulans	AN1138	AnQutD	Quinate permease	Whittington HA, Grant S, Roberts CF, Lamb H, Hawkins AR (1987) Identification and isolation of a putative permease gene in the quinic acid utilization (QUT) gene cluster of Aspergillus nidulans . Curr Genet 12, 135–139. doi: 10.1007/BF00434668
Aspergillus nidulans	AN10891	AnHxtC	Hexose transporter	Dos Reis TF, Menino JF, Bom VL, Brown NA, Colabardini AC, Savoldi M, Goldman MH, Rodrigues F, Goldman GH (2013) Identification of glucose transporters in Aspergillus nidulans. PLoS One 8(11):e81412. doi: 10.1371/journal.pone
Aspergillus niger	An12g09270	AniCtA	Cellodextrin transporter	Lin H, Zhao J, Zhang Q, Cui S, Fan Z, Chen H, Tian C (2020) Identification and Characterization of a Cellodextrin Transporter in Aspergillus niger. Front Microbiol 11:145. doi: 10.3389/fmicb.2020.00145
Aspergillus niger	AN_1143598	AniMstH	High affinity glucose transporter	Sloothaak J, Odoni DI, de Graaff LH, Martins Dos Santos VAP, Schaap PJ, Tamayo-Ramos JA (2015) Aspergillus niger membrane-associated proteome analysis for the identification of glucose transporters. Biotechnol. Biofuels 8:150. doi: 10.1186/s13068-015-0317-9
Aspergillus niger	AN_1142882	AniMstG	High affinity glucose transporter	Sloothaak J, Odoni DI, de Graaff LH, Martins Dos Santos VAP, Schaap PJ, Tamayo-Ramos JA (2015) Aspergillus niger membrane-associated proteome analysis for the identification of glucose transporters. Biotechnol. Biofuels 8:150. doi: 10.1186/s13068-015-0317-9
Aspergillus niger	AN_1169204	AniXltA	Xylose transporter	Sloothaak J, Tamayo-Ramos JA, Odoni DI, Laothanachareon T, Derntl C, Mach-Aigner AR, Martins Dos Santos VAP, Schaap PJ (2016) Identification and functional characterization of novel xylose transporters from the cell factories Aspergillus niger and Trichoderma reesei. Biotechnol Biofuels 9: 148
Aspergillus niger	AN_1127588	AniXltB	Xylose transporter	Sloothaak J, Tamayo-Ramos JA, Odoni DI, Laothanachareon T, Derntl C, Mach-Aigner AR, Martins Dos Santos VAP, Schaap PJ (2016) Identification and functional characterization of novel xylose transporters from the cell factories Aspergillus niger and Trichoderma reesei. Biotechnol Biofuels 9: 148
Aspergillus niger	AN_1167504	AniXltC	Xylose transporter	Sloothaak J, Tamayo-Ramos JA, Odoni DI, Laothanachareon T, Derntl C, Mach-Aigner AR, Martins Dos Santos VAP, Schaap PJ (2016) Identification and functional characterization of novel xylose transporters from the cell factories Aspergillus niger and Trichoderma reesei. Biotechnol Biofuels 9: 148
Aspergillus niger	AN_1143191	AniMstA	High affinity glucose transporter	Vankuyk PA, Diderich JA, MacCabe AP, Hererro O, Ruijter GJ, Visser J (2004) Aspergillus niger mstA encodes a high-affinity sugar/H+ symporter which is regulated in response to extracellular pH. Biochem J 379(Pt 2):375-83. doi: 10.1042/BJ20030624
Aspergillus niger	AY081847	AniMstC	Low affinity glucose transporter	Jørgensen TR, vanKuyk PA, Poulsen BR, Ruijter GJG, Visser J, Iversen JJL (2007) Glucose uptake and growth of glucose-limited chemostat cultures of Aspergillus niger and a disruptant lacking MstA, a high-affinity glucose transporter. Microbiology (Reading) 153(Pt 6):1963-1973. doi: 10.1099/mic.0.2006/005090-0
Aspergillus niger	AN_1202517	AniGatA	Galacturonic acid transporter	Sloothaak J, Schilders M, Schaap PJ, de Graaff LH (2014) Overexpression of the Aspergillus niger GatA transporter leads to preferential use of D-galacturonic acid over D-xylose. AMB Express 4:66. doi: 10.1186/s13568-014-0066-3
Aspergillus oryzae	AO090038000233	AoMalP	Maltose transporter	Hasegawa S, Takizawa M, Suyama H, Shintani T, Gomi K (2010) Characterization and expression analysis of a maltose-utilizing (MAL) cluster in Aspergillus oryzae. Fungal Genet Biol 47(1):1-9. doi: 10.1016/j.fgb.2009.10.005. Erratum in: Fungal Genet Biol
Asteromyces cruciatus	AHA12287.1	AcDEHUtr	DEHU transporter	Enquist-Newman M, Faust AM, Bravo DD, Santos CN, Raisner RM, Hanel A, Sarvabhowman P, Le C, Regitsky DD, Cooper SR, Peereboom L, Clark A, Martinez Y, Goldsmith J, Cho MY, Donohoue PD, Luo L, Lamberson B, Tamrakar P, Kim EJ, Villari JL, Gill A, Tripathi SA, Karamchedu P, Paredes CJ, Rajgarhia V, Kotlar HK, Bailey RB, Miller DJ, Ohler NL, Swimmer C, Yoshikuni Y (2014) Efficient ethanol production f…
Ambrosiozyma monospora	AY923868	AmLAT1	L-Arabinose transporter	Verho R, Penttilä M, Richard P (2011) Cloning of two genes (LAT1,2) encoding specific L: -arabinose transporters of the L: -arabinose fermenting yeast Ambrosiozyma monospora. Appl Biochem Biotechnol 164(5):604-11. doi: 10.1007/s12010-011-9161-y
Ambrosiozyma monospora	AY923869	AmLAT2	L-Arabinose transporter	Verho R, Penttilä M, Richard P (2011) Cloning of two genes (LAT1,2) encoding specific L: -arabinose transporters of the L: -arabinose fermenting yeast Ambrosiozyma monospora. Appl Biochem Biotechnol 164(5):604-11. doi: 10.1007/s12010-011-9161-y
Beauveria bassiana	JX050206	BbAGT1	Alpha-glucoside permease	Wang XX, Ji XP, Li JX, Keyhani NO, Feng MG, Ying SH (2013) A putative α-glucoside transporter gene BbAGT1 contributes to carbohydrate utilization, growth, conidiation and virulence of filamentous entomopathogenic fungus Beauveria bassiana. Res Microbiol 164(5):480-9. doi: 10.1016/j.resmic.2013.02.008
Botrytis cinerea	B0510_8895	BcFrt1	Fructose transporter	Doehlemann G, Molitor F, Hahn M (2005) Molecular and functional characterization of a fructose specific transporter from the gray mold fungus Botrytis cinerea. Fungal Genet Biol 42(7):601-10. doi: 10.1016/j.fgb.2005.03.001
Botrytis cinerea	B0510_3996	BcHXT15	D-GalUA transporter	Zhang L, Hua C, Stassen JHM, Chatterjee S, Cornelissen M, van Kan JAL (2014) Genome-wide analysis of pectate-induced gene expression in Botrytis cinerea: identification and functional analysis of putative d-galacturonate transporters. Fungal Genet Biol 72:182-191. doi: 10.1016/j.fgb.2013.10.002
Candida albicans	XP_714885.1	CaITR1	Myoinositol transporter	Chen YL, Kauffman S, Reynolds TB (2008). Candida albicans uses multiple mechanisms to acquire the essential metabolite inositol during infection. Infection and immunity, 76(6):2793-2801. doi: 10.1128/IAI.01514-07
Candida intermedia	AJ937350	CiGxf1	Glucose/xylose facilitator	Leandro MJ, Gonçalves P, Spencer-Martins I (2006) Two glucose/xylose transporter genes from the yeast Candida intermedia: first molecular characterization of a yeast xylose-H+ symporter. Biochem J 395(3):543-9. doi: 10.1042/BJ20051465	Fonseca C, Olofsson K, Ferreira C, Runquist D, Fonseca LL, Hahn-Hägerdal B, Lidén G (2011) The glucose/xylose facilitator Gxf1 from Candida intermedia expressed in a xylose-fermenting industrial strain of Saccharomyces cerevisiae increases xylose uptake in SSCF of wheat straw. Enzyme Microb Technol 48(6-7):518-25. doi: 10.1016/j.enzmictec.2011.02.010
Candida intermedia	AJ875406	CiGxs1	Glucose/xylose symporter	Leandro MJ, Gonçalves P, Spencer-Martins I (2006) Two glucose/xylose transporter genes from the yeast Candida intermedia: first molecular characterization of a yeast xylose-H+ symporter. Biochem J 395(3):543-9. doi: 10.1042/BJ20051465
Candida magnoliae JH110	AGT55996.1	CmaFsy1	Fructose transporter	Lee DH, Kim SJ, Seo JH (2014) Molecular cloning and characterization of two novel fructose-specific transporters from the osmotolerant and fructophilic yeast Candida magnoliae JH110. Applied microbiology and biotechnology, 98(8):3569-3578.
Colletotrichum graminicola	FN433101	CgHXT1	Monosaccharide tranporter	Lingner U, Münch S, Deising HB, Sauer N (2011) Hexose transporters of a hemibiotrophic plant pathogen: functional variations and regulatory differences at different stages of infection. J Biol Chem 286(23):20913-22. doi: 10.1074/jbc.M110.213678
Colletotrichum graminicola	FN433102	CgHXT2	Monosaccharide tranporter	Lingner U, Münch S, Deising HB, Sauer N (2011) Hexose transporters of a hemibiotrophic plant pathogen: functional variations and regulatory differences at different stages of infection. J Biol Chem 286(23):20913-22. doi: 10.1074/jbc.M110.213678
Colletotrichum graminicola	FN433103	CgHXT3	Monosaccharide tranporter	Lingner U, Münch S, Deising HB, Sauer N (2011) Hexose transporters of a hemibiotrophic plant pathogen: functional variations and regulatory differences at different stages of infection. J Biol Chem 286(23):20913-22. doi: 10.1074/jbc.M110.213678
Colletotrichum graminicola	FN433104	CgHXT4	Monosaccharide tranporter	Lingner U, Münch S, Deising HB, Sauer N (2011) Hexose transporters of a hemibiotrophic plant pathogen: functional variations and regulatory differences at different stages of infection. J Biol Chem 286(23):20913-22. doi: 10.1074/jbc.M110.213678
Colletotrichum graminicola	FN433105	CgHXT5	Monosaccharide tranporter	Lingner U, Münch S, Deising HB, Sauer N (2011) Hexose transporters of a hemibiotrophic plant pathogen: functional variations and regulatory differences at different stages of infection. J Biol Chem 286(23):20913-22. doi: 10.1074/jbc.M110.213678
Cordyceps militaris	XP_006671561.1	Cm6339	Pentose transporter	Sirithep K, Xiao F, Raethong N, Zhang Y, Laoteng K, Hu G, Vongsangnak W (2020) Probing Carbon Utilization of Cordyceps militaris by Sugar Transportome and Protein Structural Analysis. Cells 9(2):401. doi: 10.3390/cells9020401
Cryptococcus neoformans	XP_012053726.1	CnItr1a	Myoinositol transporter	Wang Y, Liu TB, Delmas G, Park S, Perlin D, Xue C (2011) Eukaryot Cell. Two major inositol transporters and their role in cryptococcal virulence. Eukaryot Cell 10(5):618-28. doi: 10.1128/EC.00327-10
Cryptococcus neoformans	XP_012052055.1	CnItr3c	Myoinositol transporter	Wang Y, Liu TB, Delmas G, Park S, Perlin D, Xue C (2011) Eukaryot Cell. Two major inositol transporters and their role in cryptococcal virulence. Eukaryot Cell 10(5):618-28. doi: 10.1128/EC.00327-10
Debaryomyces fabryi	AY347871.2	DfXYLH	Xylose/H+ symporter	Ferreira D, Nobre A, Silva ML, Faria-Oliveira F, Tulha J, Ferreira C, Lucas C (2013) XYLH encodes a xylose/H+ symporter from the highly related yeast species Debaryomyces fabryi and Debaryomyces hansenii. FEMS Yeast Res 13(7):585-96. doi: 10.1111/1567-1364.12061
Debaryomyces hansenii	DEHA2C11374p	DhXylH	Xylose/H+ symporter	Ferreira D, Nobre A, Silva ML, Faria-Oliveira F, Tulha J, Ferreira C, Lucas C (2013) XYLH encodes a xylose/H+ symporter from the highly related yeast species Debaryomyces fabryi and Debaryomyces hansenii. FEMS Yeast Res 13(7):585-96. doi: 10.1111/1567-1364.12061
Debaryomyces hansenii	CAG87598.2	DhStl1	Polyol transporter	Pereira I, Madeira A, Prista C, Loureiro-Dias MC, Leandro MJ (2014) Characterization of new polyol/H+ symporters in Debaryomyces hansenii. PloS one 9(2):e88180. doi: 10.1371/journal.pone.0088180
Debaryomyces hansenii	CAG88649.2	DhSgl1	Polyol transporter	Pereira I, Madeira A, Prista C, Loureiro-Dias MC, Leandro MJ (2014) Characterization of new polyol/H+ symporters in Debaryomyces hansenii. PloS one 9(2):e88180. doi: 10.1371/journal.pone.0088180
Debaryomyces hansenii	CAG90290.2	DhSyi1	Polyol transporter	Pereira I, Madeira A, Prista C, Loureiro-Dias MC, Leandro MJ (2014) Characterization of new polyol/H+ symporters in Debaryomyces hansenii. PloS one 9(2):e88180. doi: 10.1371/journal.pone.0088180
Debaryomyces hansenii	CAR65543.1	DhSyl1	Polyol transporter	Pereira I, Madeira A, Prista C, Loureiro-Dias MC, Leandro MJ (2014) Characterization of new polyol/H+ symporters in Debaryomyces hansenii. PloS one 9(2):e88180. doi: 10.1371/journal.pone.0088180
Debaryomyces hansenii	CAG86001.1	DhSyl2	Polyol transporter	Pereira I, Madeira A, Prista C, Loureiro-Dias MC, Leandro MJ (2014) Characterization of new polyol/H+ symporters in Debaryomyces hansenii. PloS one 9(2):e88180. doi: 10.1371/journal.pone.0088180
Fusarium oxysporium	JX089403	FoHxt	Monosaccharide transporter	Ali SS, Nugent B, Mullins E, Doohan FM (2013) Insights from the fungus Fusarium oxysporum point to high affinity glucose transporters as targets for enhancing ethanol production from lignocellulose. PLoS One 8(1):e54701. doi: 10.1371/journal.pone.0054701
Fusarium oxysporium	XP_018236089.1	FoST3	Cellobiose transporter	Zhang C, Acosta-Sampson L, Yu VY, Cate JHD (2017) Screening of transporters to improve xylodextrin utilization in the yeast Saccharomyces cerevisiae. PLoS One 12(9):e0184730. doi: 10.1371/journal.pone.0184730
Fusarium verticillioides	RBR19365.1	FvFST1	Myoinositol transporter	Niu C, Payne GA, Woloshuk CP (2016) Involvement of FST1 from Fusarium verticillioides in virulence and transport of inositol. Mol Plant Pathol 18(5):695-707. doi: 10.1111/mpp.12430
Hansenula polymorpha	AAX92669.1	HpMAL2	Disaccharide transporter	Viigand K, Alamäe T (2007). Further study of the Hansenula polymorpha MAL locus: characterization of the α-glucoside permease encoded by the HpMAL2 gene. FEMS Yeast Res 7(7):1134-44. doi: 10.1111/j.1567-1364.2007.00257.x
Hansenula polymorpha	AAR88143.1	HpGCR1	Glucose transporter	Stasyk OV, Stasyk OG, Komduur J, Veenhuis M, Cregg JM, Sibirny AA (2004). A hexose transporter homologue controls glucose repression in the methylotrophic yeast Hansenula polymorpha. J Biol Chem 279(9):8116-25. doi: 10.1074/jbc.M310960200
Kluyveromyces lactis	U22525	KlHGT1	High-affinity glucose and galactose transporter	Billard P, Ménart S, Blaisonneau J, Bolotin-Fukuhara M, Fukuhara H, Wésolowski-Louvel M (1996) Glucose uptake in Kluyveromyces lactis: role of the HGT1 gene in glucose transport. J Bacteriol 178(20):5860-6. doi: 10.1128/jb.178.20.5860-5866.1996	Baruffini E, Goffrini P, Donnini C, Lodi T (2006) Galactose transport in Kluyveromyces lactis: major role of the glucose permease Hgt1. FEMS Yeast Res 6(8):1235-42. doi: 10.1111/j.1567-1364.2006.00107.x
Kluyveromyces lactis	X53752	KlRAG1	Monosaccharide transporter	Goffrini P, Wesolowski-Louvel M, Ferrero I, Fukuhara H (1990) RAG1 gene of the yeast Kluyveromyces lactis codes for a sugar transporter. Nucleic Acids Res 18(17):5294. doi: 10.1093/nar/18.17.5294
Kluyveromyces lactis	Y14849	KlRAG4	Glucose transporter	Betina S, Goffrini P, Ferrero I, Wésolowski-Louvel M (2001) RAG4 gene encodes a glucose sensor in Kluyveromyces lactis. Genetics 158(2):541-8. doi: 10.1093/genetics/158.2.541
Kluyveromyces lactis	P07921	KlLAC12	Lactose transporter, low-affinity galactose transporter	Sreekrishna K, Dickson RC (1985) Construction of strains of Saccharomyces cerevisiae that grow on lactose. Proc Natl Acad Sci U S A 82(23):7909-13. doi: 10.1073/pnas.82.23.7909
Kluyveromyces lactis	AJ315952	KlFrt1	Fructose transporter	Diezemann A, Boles E (2003) Functional characterization of the Frt1 sugar transporter and of fructose uptake in Kluyveromyces lactis. Curr Genet 43(4):281-288. doi: 10.1007/s00294-003-0392-5
Laccaria bicolor	CAQ53118.1	LbMST1.3	Monosaccharide transporter	Fajardo López M, Dietz S, Grunze N, Bloschies J, Weiß M, Nehls U (2008) The sugar porter gene family of Laccaria bicolor: function in ectomycorrhizal symbiosis and soil-growing hyphae. New Phytol 180(2):365-378. doi: 10.1111/j.1469-8137.2008.02539.x
Laccaria bicolor	EDR00723.1	LbMST1.2	Monosaccharide transporter	Fajardo López M, Dietz S, Grunze N, Bloschies J, Weiß M, Nehls U (2008) The sugar porter gene family of Laccaria bicolor: function in ectomycorrhizal symbiosis and soil-growing hyphae. New Phytol 180(2):365-378. doi: 10.1111/j.1469-8137.2008.02539.x
Lipomyces starkeyi	ODQ69961.1	Ls120451	Cellobiose transporter	de Ruijter JC, Igarashi K, Penttilä M (2020) The Lipomyces starkeyi gene Ls120451 encodes a cellobiose transporter that enables cellobiose fermentation in Saccharomyces cerevisiae. FEMS Yeast Res 20(3):foaa019. doi: 10.1093/femsyr/foaa019
Metarhizium robertsii	GQ167043	MrMRT	Disaccaride transporter	Fang W, St Leger RJ (2010) Mrt, a Gene Unique to Fungi, Encodes an Oligosaccharide Transporter and Facilitates Rhizosphere Competency in Metarhizium robertsii. Plant Physiol 154(3):1549-1557. doi: 10.1104/pp.110.163014
Myceliophthora thermophila	AEO58453.1	MtLAT1	Arabinose transporter	Li J, Xu J, Cai P, Wang B, Ma Y, Benz JP, Tian C (2015) Functional analysis of two L-arabinose transporters from filamentous fungi reveals promissing characteristics for improved pentose utilization in Saccharomyces cerevisiae. Appl Environ Microbiol 81(12):4062-70. doi: 10.1128/AEM.00165-15
Penicillium chrysogenum	Pc20g01790	PcAraT	High-affinity l-arabinose transporter	Bracher JM, Verhoeven MD, Wisselink HW, Crimi B, Nijland JG, Driessen AJM, Klaassen P, van Maris AJA, Daran JG, Pronk JT (2018) The Penicillium chrysogenum transporter PcAraT enables high-affinity, glucose-insensitive L-arabinose transport in Saccharomyces cerevisiae. Biotechnol Biofuels 11:63. doi: 10.1186/s13068-018-1047-6
Penicillium oxalicum	EPS25673.1	PoCdtC	Cellodextrin transporter	Li J, Liu G, Chen M, Li Z, Qin Y, Qu Y (2013) Cellodextrin transporters play important roles in cellulase induction in the cellulolytic fungus Penicillium oxalicum. Appl Microbiol Biotechnol 97(24):10479-88. doi: 10.1007/s00253-013-5301-3	Li CX, Zhao S, Luo XM, Feng JX (2020) Weighted Gene Co-expression Network Analysis Identifies Critical Genes for the Production of Cellulase and Xylanase in Penicillium oxalicum. Front Microbiol 11:520. doi: 10.3389/fmicb.2020.00520
Penicillium oxalicum	EPS25817.1	PoCdtD	Cellodextrin transporter	Li J, Liu G, Chen M, Li Z, Qin Y, Qu Y (2013) Cellodextrin transporters play important roles in cellulase induction in the cellulolytic fungus Penicillium oxalicum. Appl Microbiol Biotechnol 97(24):10479-88. doi: 10.1007/s00253-013-5301-3	Li CX, Zhao S, Luo XM, Feng JX (2020) Weighted Gene Co-expression Network Analysis Identifies Critical Genes for the Production of Cellulase and Xylanase in Penicillium oxalicum. Front Microbiol 11:520. doi: 10.3389/fmicb.2020.00520
Penicillium oxalicum	EPS34431.1	PoCdtG	Cellodextrin transporter	Li J, Liu G, Chen M, Li Z, Qin Y, Qu Y (2013) Cellodextrin transporters play important roles in cellulase induction in the cellulolytic fungus Penicillium oxalicum. Appl Microbiol Biotechnol 97(24):10479-88. doi: 10.1007/s00253-013-5301-3	Li CX, Zhao S, Luo XM, Feng JX (2020) Weighted Gene Co-expression Network Analysis Identifies Critical Genes for the Production of Cellulase and Xylanase in Penicillium oxalicum. Front Microbiol 11:520. doi: 10.3389/fmicb.2020.00520
Pichia stipitis	XP_001385583.1	PsXut1	Monosaccharide transporter	Young E, Poucher A, Comer A, Bailey A, Alper H (2011) Functional survey for heterologous sugar transport proteins, using Saccharomyces cerevisiae as a host. Appl Environ Microbiol 77(10):3311-9. doi: 10.1128/AEM.02651-10
Pichia stipitis	XP_001387138.1	PsXut3	Monosaccharide transporter	Young E, Poucher A, Comer A, Bailey A, Alper H (2011) Functional survey for heterologous sugar transport proteins, using Saccharomyces cerevisiae as a host. Appl Environ Microbiol 77(10):3311-9. doi: 10.1128/AEM.02651-10
Pichia stipitis	AAD00266.1	PsSut1	Monosaccharide transporter	Weierstall T, Hollenberg CP, Boles E (1999) Cloning and characterization of three genes (SUT1–3) encoding glucose transporters of the yeast Pichia stipitis. Mol Microbiol 31(3):871-83. doi: 10.1046/j.1365-2958.1999.01224.x
Pichia stipitis	U77581	PsSUT3	Monosaccharide transporter	Weierstall T, Hollenberg CP, Boles E (1999) Cloning and characterization of three genes (SUT1–3) encoding glucose transporters of the yeast Pichia stipitis. Mol Microbiol 31(3):871-83. doi: 10.1046/j.1365-2958.1999.01224.x
Pichia stipitis	XP_001387757.1	PsST6	Cellobiose transporter	Zhang C, Acosta-Sampson L, Yu VY, Cate JHD (2017) Screening of transporters to improve xylodextrin utilization in the yeast Saccharomyces cerevisiae. PLoS One 12(9):e0184730. doi: 10.1371/journal.pone.0184730
Pichia stipitis	GI:4851832	PsHGT2	Hexose/pentose transporter	Watanabe S, Utsumi Y, Sawayama S, Watanabe Y (2016) Identification and characterization of d-arabinose reductase and d-arabinose transporters from Pichia stipitis. Biosci Biotechnol Biochem 80(11):2151-2158. doi: 10.1080/09168451.2016.1204221
Pichia stipitis	EMBL:ABN64726	PsAraT	L-arabinose transporter	Subtil T, Boles E (2011) Improving L-arabinose utilization of pentose fermenting Saccharomyces cerevisiae cells by heterologous expression of L-arabinose transporting sugar transporters. Biotechnol Biofuels 4:38. doi: 10.1186/1754-6834-4-38
Pichia stipitis	ABN68560	PsXyp29	Pentose transporter	Du J, Li S, Zhao H (2010) Discovery and characterization of novel D-xylose-specific transporters from Neurospora crassa and Pichia stipitis. Molecular BioSys 6(11):2150-6. doi: 10.1039/c0mb00007h
Postia placenta	OSX60980.1	PpST7	Cellobiose transporter	Zhang C, Acosta-Sampson L, Yu VY, Cate JHD (2017) Screening of transporters to improve xylodextrin utilization in the yeast Saccharomyces cerevisiae. PLoS One 12(9):e0184730. doi: 10.1371/journal.pone.0184730
S. cerevisiae	BAA14366.1	ScItr1	Myo-inositol transporter	Nikawa J, Tsukagoshi Y, Yamashita S (1991) Isolation and characterization of two distinct myo-inositol transporter genes of Saccharomyces cerevisiae. J Biol Chem 266(17):11184-91.
S. cerevisiae	BAA14367.1	ScItr2	Myo-inositol transporter	Nikawa J, Tsukagoshi Y, Yamashita S (1991) Isolation and characterization of two distinct myo-inositol transporter genes of Saccharomyces cerevisiae. J Biol Chem 266(17):11184-91.
S. cerevisiae	KZV11523	ScMal11	High-affinity maltose transporter	Day RE, Higgins VJ, Rogers PJ, Dawes IW (2002) Characterization of the putative maltose transporters encoded by YDL247w and YJR160c. Yeast 19(12):1015-1027. doi: 10.1002/yea.894
S. cerevisiae	NP_009857	ScMal31	Maltose permease	Day RE, Higgins VJ, Rogers PJ, Dawes IW (2002) Characterization of the putative maltose transporters encoded by YDL247w and YJR160c. Yeast 19(12):1015-1027. doi: 10.1002/yea.894
S. cerevisiae	NP_010034	ScMph2	Maltose transporter	Day RE, Higgins VJ, Rogers PJ, Dawes IW (2002) Characterization of the putative maltose transporters encoded by YDL247w and YJR160c. Yeast 19(12):1015-1027. doi: 10.1002/yea.894	Wieczorke R, Krampe S, Weierstall T, Freidel K, Hollenberg CP, Boles E (1999) Concurrent knock-out of at least 20 transporter genes is required to block uptake of hexoses in Saccharomyces cerevisiae. FEBS Lett 464(3):123-8. doi: 10.1016/s0014-5793(99)01698-1
S. cerevisiae	J03246	ScSnf3	Glucose sensor	Celenza JL, Marshall-Carlson L, Carlson M (1988) The yeast SNF3 gene encodes a glucose transporter homologous to the mammalian protein. Proc Natl Acad Sci U S A 85(7):2130-4. doi: 10.1073/pnas.85.7.2130. Erratum in: Proc Natl Acad Sci U S A 1988; 85(15):5530	Kim JH, Roy A, Jouandot D 2nd, Cho KH (2013) The glucose signaling network in yeast. Biochim Biophys Acta 1830(11):5204-10. doi: 10.1016/j.bbagen.2013.07.025
S. cerevisiae	NC001136	ScRgt2	Glucose sensor	Kim JH, Roy A, Jouandot D 2nd, Cho KH (2013) The glucose signaling network in yeast. Biochim Biophys Acta 1830(11):5204-10. doi: 10.1016/j.bbagen.2013.07.025
S. cerevisiae	M38709	ScHxt1	Low-affinity glucose transporter	Lewis DA, Bisson LF (1991) The HXT1 gene product of Saccharomyces cerevisiae is a new member of the family of hexose transporters. Mol Cell Biol 11(7):3804-13. doi: 10.1128/mcb.11.7.3804-3813.1991
S. cerevisiae	M33270	ScHxt2	High-affinity glucose transporter	Kruckeberg AL, Bisson LF (1990) The HXT2 gene of Saccharomyces cerevisiae is required for high-affinity glucose Transport. Mol Cell Biol 10(11):5903-13. doi: 10.1128/mcb.10.11.5903-5913.1990
S. cerevisiae	NP_010632	ScHxt3	Low-affinity glucose transporter	Ozcan S, Johnston M (1999) Function and Regulation of Yeast Hexose Transporters. Microbiol Molec Biol Rev 63(3):554-569. doi: 10.1128/MMBR.63.3.554-569.1999
S. cerevisiae	M81960	ScHxt4	High-affinity glucose transporter	Ozcan S, Johnston M (1999) Function and Regulation of Yeast Hexose Transporters. Microbiol Molec Biol Rev 63(3):554-569. doi: 10.1128/MMBR.63.3.554-569.1999
S. cerevisiae	AJU17938	ScHxt5	Hexose transporter	Reifenberger E, Freidel K, Ciriacy M (1995) Identification of novel HXT genes in Saccharomyces cerevisiae reveals the impact of individual hexose transporters on glycolytic flux. Mol Microbiol 16(1):157-67. doi: 10.1111/j.1365-2958.1995.tb02400.x	Diderich JA, Schuurmans JM, Van Gaalen MC, Kruckeberg AL, Van Dam K (2001) Functional analysis of the hexose transporter homologue HXT5 in Saccharomyces cerevisiae.Yeast 18(16):1515-24. doi: 10.1002/yea.779	Wieczorke R, Krampe S, Weierstall T, Freidel K, Hollenberg CP, Boles E (1999) Concurrent knock-out of at least 20 transporter genes is required to block uptake of hexoses in Saccharomyces cerevisiae. FEBS Lett 464(3):123-8. doi: 10.1016/s0014-5793(99)01698-1
S. cerevisiae	AJU70060	ScHxt6	High-affinity glucose transporter	Reifenberger E, Freidel K, Ciriacy M (1995) Identification of novel HXT genes in Saccharomyces cerevisiae reveals the impact of individual hexose transporters on glycolytic flux. Mol Microbiol 16(1):157-67. doi: 10.1111/j.1365-2958.1995.tb02400.x
S. cerevisiae	AJU65842	ScHxt7	High-affinity glucose transporter	Wieczorke R, Krampe S, Weierstall T, Freidel K, Hollenberg CP, Boles E (1999) Concurrent knock-out of at least 20 transporter genes is required to block uptake of hexoses in Saccharomyces cerevisiae. FEBS Lett 464(3):123-8. doi: 10.1016/s0014-5793(99)01698-1
S. cerevisiae	NP_014486	ScHxt11	Hexose transporter	Nourani A, Wesolowski-Louvel M, Delaveau T, Jacq C, Delahodde A (1997) Multiple-drug-resistance phenomenon in the yeast Saccharomyces cerevisiae: involvement of two hexose transporters. Mol Cell Biol 17(9):5453-60. doi: 10.1128/MCB.17.9.5453	Wieczorke R, Krampe S, Weierstall T, Freidel K, Hollenberg CP, Boles E (1999) Concurrent knock-out of at least 20 transporter genes is required to block uptake of hexoses in Saccharomyces cerevisiae. FEBS Lett 464(3):123-8. doi: 10.1016/s0014-5793(99)01698-1	Jordan P, Choe JY, Boles E, Oreb M (2016) Hxt13, Hxt15, Hxt16 and Hxt17 from Saccharomyces cerevisiae represent a novel type of polyol transporters. Sci Rep 6:23502. doi: 10.1038/srep23502
S. cerevisiae	NP_010845	ScHxt13	Hexose transporter	Jordan P, Choe JY, Boles E, Oreb M (2016) Hxt13, Hxt15, Hxt16 and Hxt17 from Saccharomyces cerevisiae represent a novel type of polyol transporters. Sci Rep 6:23502. doi: 10.1038/srep23502	Biswas C, Djordjevic JT, Zuo X, Boles E, Jolliffe KA, Sorrell TC, Chen SC (2013) Functional characterization of the hexose transporter Hxt13p: An efflux pump that mediates resistance to miltefosine in yeast. Fungal Genet Biol 61:23-32. doi: 10.1016/j.fgb.2013.09.005	Wieczorke R, Krampe S, Weierstall T, Freidel K, Hollenberg CP, Boles E (1999) Concurrent knock-out of at least 20 transporter genes is required to block uptake of hexoses in Saccharomyces cerevisiae. FEBS Lett 464(3):123-8. doi: 10.1016/s0014-5793(99)01698-1
S. cerevisiae	NC_001144	ScGal2	Galactose permease	Tschopp JF, Emr SD, Field C, Schekman R (1986) GAL2 codes for a membrane-bound subunit of the galactose permease in Saccharomyces cerevisiae. J Bacteriol 166(1):313-318. doi: 10.1128/jb.166.1.313-318.1986	Maier A, Völker B, Boles E, Fuhrmann GF (2002) Characterisation of glucose transport in Saccharomyces cerevisiae with plasma membrane vesicles (countertransport) and intact cells (initial uptake) with single Hxt1, Hxt2, Hxt3, Hxt4, Hxt6, Hxt7 or Gal2 transporters. FEMS Yeast Res 2(4):539-50. doi: 10.1111/j.1567-1364.2002.tb00121.x	Young E, Poucher A, Comer A, Bailey A, Alper H (2011) Functional survey for heterologous sugar transport proteins, using Saccharomyces cerevisiae as a host. Appl Environ Microbiol 77(10):3311-9. doi: 10.1128/AEM.02651-10
S. cerevisiae	NP_010825	ScStl1	Glycerol proton symporter	Ferreira C, van Voorst F, Martins A, Neves L, Oliveira R, Kielland-Brandt MC, Lucas C, Brandt A (2005) A member of the sugar transporter family, Stl1p is the glycerol/H+ symporter in Saccharomyces cerevisiae. Mol Biol Cell 16(4):2068-76. doi: 10.1091/mbc.e04-10-0884
S. cerevisiae	FN394216	ScFsy1	High-affinity fructose-H+ symporter	Galeote V, Novo M, Salema-Oom M, Brion C, Valério E, Gonçalves P, Dequin S (2010) FSY1, a horizontally transferred gene in the Saccharomyces cerevisiae EC1118 wine yeast strain, encodes a high-affinity fructose/H+ symporter. Microbiology (Reading) 156(Pt 12):3754-3761. doi: 10.1099/mic.0.041673-0
Saccharomyces eubayanus	CCI61480.1	SeFsy1	Fructose symporter	Leandro MJ, Sychrová H, Prista C, Loureiro-Dias MC (2011) The osmotolerant fructophilic yeast Zygosaccharomyces rouxii employs two plasma-membrane fructose uptake systems belonging to a new family of yeast sugar transporters. Microbiology (Reading) 157(Pt 2):601-608. doi: 10.1099/mic.0.044446-0
Saccharomyces pastorianus	AJ250992	SpaFsy1	Fructose symporter	Gonçalves P, Rodrigues de Sousa H, Spencer-Martins I (2000) FSY1, a novel gene encoding a specific fructose/H+ symporter in the type strain ofSaccharomyces carlsbergensis. J Bacteriol 182(19):5628-30. doi: 10.1128/JB.182.19.5628-5630.2000
S. pombe	NP_587747.1	SpGht1	Monosaccharide transporter	Lichtenberg-Fraté H, Näschen T, Heiland S, Höfer M (1997) Properties and heterologous expression of the glucose transporter GHT1 from Schizosaccharomyces pombe. Yeast 13(3):215-224. doi: 10.1002/(SICI)1097-0061(19970315)13:3<215::AID-YEA80>3.0.CO;2-5
S. pombe	AAB70519.1	SpGht2	Monosaccharide transporter	Heiland S, Radovanovic N, Höfer M, Winderickx J, Lichtenberg H (2000) Multiple Hexose Transporters of Schizosaccharomyces pombe.J Bacteriol 182(8):2153-2162. doi: 10.1128/JB.182.8.2153-2162.2000
S. pombe	AAC63977.1	SpGht5	Monosaccharide transporter	Heiland S, Radovanovic N, Höfer M, Winderickx J, Lichtenberg H (2000) Multiple Hexose Transporters of Schizosaccharomyces pombe.J Bacteriol 182(8):2153-2162. doi: 10.1128/JB.182.8.2153-2162.2000
S. pombe	AF098076	SpGht6	Monosaccharide transporter	Heiland S, Radovanovic N, Höfer M, Winderickx J, Lichtenberg H (2000) Multiple Hexose Transporters of Schizosaccharomyces pombe.J Bacteriol 182(8):2153-2162. doi: 10.1128/JB.182.8.2153-2162.2000
S. pombe	AAC63975.1	SpGht3	Monosaccharide transporter	Heiland S, Radovanovic N, Höfer M, Winderickx J, Lichtenberg H (2000) Multiple Hexose Transporters of Schizosaccharomyces pombe.J Bacteriol 182(8):2153-2162. doi: 10.1128/JB.182.8.2153-2162.2000
S. pombe	AAC63976.1	SpGht4	Monosaccharide transporter	Heiland S, Radovanovic N, Höfer M, Winderickx J, Lichtenberg H (2000) Multiple Hexose Transporters of Schizosaccharomyces pombe.J Bacteriol 182(8):2153-2162. doi: 10.1128/JB.182.8.2153-2162.2000
S. pombe	NP_593320.1	SpItr2	Myo-inositol transporter	Niederberger C, Gräub R, Schweingruber AM, Fankhauser H, Rusu M, Poitelea M, Edenharter L, Schweingruber ME (1998) Exogenous inositol and genes responsible for inositol transport are required for mating and sporulation in Schizosaccharomyces pombe. Curr Genet 33(4):255-261. doi: 10.1007/s002940050334
S. pombe	NP_001342860.1	SpSUT1	Disaccharide transporter	Reinders A, Ward JM (2001) Functional characterization of the alpha‐glucoside transporter Sut1p from Schizosaccharomyces pombe, the first fungal homologue of plant sucrose transporters. Mol Microbiol 39(2):445-454. doi: 10.1046/j.1365-2958.2001.02237.x
Trichoderma reesei	TR_50894	TrSTR1	Xylose transporter	Sloothaak J, Tamayo-Ramos JA, Odoni DI, Laothanachareon T, Derntl C, Mach-Aigner AR, Martins Dos Santos VAP, Schaap PJ (2016) Identification and functional characterization of novel xylose transporters from the cell factories Aspergillus niger and Trichoderma reesei. Biotechnol Biofuels 9:148. doi: 10.1186/s13068-016-0564-4
Trichoderma reesei	TR_121482	TrSTR2	Xylose transporter	Sloothaak J, Tamayo-Ramos JA, Odoni DI, Laothanachareon T, Derntl C, Mach-Aigner AR, Martins Dos Santos VAP, Schaap PJ (2016) Identification and functional characterization of novel xylose transporters from the cell factories Aspergillus niger and Trichoderma reesei. Biotechnol Biofuels 9:148. doi: 10.1186/s13068-016-0564-4
Trichoderma reesei	TR_62380	TrSTR3	Xylose transporter	Sloothaak J, Tamayo-Ramos JA, Odoni DI, Laothanachareon T, Derntl C, Mach-Aigner AR, Martins Dos Santos VAP, Schaap PJ (2016) Identification and functional characterization of novel xylose transporters from the cell factories Aspergillus niger and Trichoderma reesei. Biotechnol Biofuels 9:148. doi: 10.1186/s13068-016-0564-4
Trichoderma reesei	69957	Tr_69957	Cellobiose, xylose and mannose transporter	Nogueira KMV, de Paula RG, Antoniêto ACC, Dos Reis TF, Carraro CB, Silva AC, Almeida F, Rechia CGV, Goldman GH, Silva RN (2018) Characterization of a novel sugar transporter involved in sugarcane bagasse degradation in Trichoderma reesei. Biotechnol Biofuels 11:84. doi: 10.1186/s13068-018-1084-1
Tuber borchii	AY956320	TbHXT1	High-affinity glucose transporter	Polidori E, Ceccaroli P, Saltarelli R, Guescini M, Menotta M, Agostini D, Palma F, Stocchi V (2007) Hexose uptake in the plant symbiotic ascomycete Tuber borchii Vittadini: biochemical features and expression pattern of the transporter TBHXT1. Fungal Genet Biol 44(3):187-98. doi: 10.1016/j.fgb.2006.08.001
Trichoderma virens	CBH19584.1	TvSUT	Sucrose transporter	Vargas WA, Crutcher FK, Kenerley CM (2011) Functional characterization of a plant-like sucrose transporter from the beneficial fungus Trichoderma virens. New Phytol 189(3):777-789. doi: 10.1111/j.1469-8137.2010.03517.x
Tuber melanosporum	AKK23651.1	Tm2281	Monosaccharide transporter	Ceccaroli P, Saltarelli R, Polidori E, Barbieri E, Guescini M, Ciacci C, Stocchi V (2015) Sugar transporters in the black truffle Tuber melanosporum: from gene prediction to functional characterization. Fung Genet Biol 81:52-61. doi: 10.1016/j.fgb.2015.05.006
Tuber melanosporum	AHG98282.1	TmHXT1	Monosaccharide transporter	Ceccaroli P, Saltarelli R, Polidori E, Barbieri E, Guescini M, Ciacci C, Stocchi V (2015) Sugar transporters in the black truffle Tuber melanosporum: from gene prediction to functional characterization. Fung Genet Biol 81:52-61. doi: 10.1016/j.fgb.2015.05.006
Uromyces fabae	AJ310209	UfHXT1	Monosaccharide transporter	Voegele RT, Struck C, Hahn M, Mendgen K (2001) The role of haustoria in sugar supply during infection of broad bean by the rust fungus Uromyces fabae. Proc Nat Acad Sci USA 98(14):8133-8. doi: 10.1073/pnas.131186798
Ustilago maydis	um02374	UmSrt1	Sucrose transporter	Wahl R, Wippel K, Goos S, Kämper J, Sauer N (2010) A Novel High-Affinity Sucrose Transporter Is Required for Virulence of the Plant Pathogen Ustilago maydis. PloS Biol 8(2):e1000303. doi: 10.1371/journal.pbio.1000303
Ustilago maydis	um05023	UmHxt1	Monosaccharide transporter	Schuler D, Wahl R, Wippel K, Vranes M, Münsterkötter M, Sauer N, Kämper J (2015) Hxt1, a monosaccharide transporter and sensor required for virulence of the maize pathogen Ustilago maydis. New Phytol 206(3):1086-1100. doi: 10.1111/nph.13314
Yarrowia lipolytica	XP_501516.1	YlYHT1	Monosaccharide transporter	Young E, Poucher A, Comer A, Bailey A, Alper H (2011) Functional survey for heterologous sugar transport proteins, using Saccharomyces cerevisiae as a host. Appl Environ Microbiol 77(10):3311-9. doi: 10.1128/AEM.02651-10
Yarrowia lipolytica	XP_504302.1	YlYHT4	Monosaccharide transporter	Lazar Z, Neuvéglise C, Rossignol T, Devillers H, Morin N, Robak M, Nicaud JM, Crutz-Le Coq AM (2017) Characterization of hexose transporters in Yarrowia lipolytica reveals new groups of sugar porters involved in yeast growth. Fungal Genet Biol 100:1-12. doi: 10.1016/j.fgb.2017.01.001
Yarrowia lipolytica	XP_501621.1	YlYHT2	Monosaccharide transporter	Lazar Z, Neuvéglise C, Rossignol T, Devillers H, Morin N, Robak M, Nicaud JM, Crutz-Le Coq AM (2017) Characterization of hexose transporters in Yarrowia lipolytica reveals new groups of sugar porters involved in yeast growth. Fungal Genet Biol 100:1-12. doi: 10.1016/j.fgb.2017.01.001
Yarrowia lipolytica	XP_505610.1	YlYHT3	Monosaccharide transporter	Lazar Z, Neuvéglise C, Rossignol T, Devillers H, Morin N, Robak M, Nicaud JM, Crutz-Le Coq AM (2017) Characterization of hexose transporters in Yarrowia lipolytica reveals new groups of sugar porters involved in yeast growth. Fungal Genet Biol 100:1-12. doi: 10.1016/j.fgb.2017.01.001
Yarrowia lipolytica	XP_500382.1	YlYHT5	Monosaccharide transporter	Lazar Z, Neuvéglise C, Rossignol T, Devillers H, Morin N, Robak M, Nicaud JM, Crutz-Le Coq AM (2017) Characterization of hexose transporters in Yarrowia lipolytica reveals new groups of sugar porters involved in yeast growth. Fungal Genet Biol 100:1-12. doi: 10.1016/j.fgb.2017.01.001
Yarrowia lipolytica	XP_500566.1	YlYHT6	Monosaccharide transporter	Lazar Z, Neuvéglise C, Rossignol T, Devillers H, Morin N, Robak M, Nicaud JM, Crutz-Le Coq AM (2017) Characterization of hexose transporters in Yarrowia lipolytica reveals new groups of sugar porters involved in yeast growth. Fungal Genet Biol 100:1-12. doi: 10.1016/j.fgb.2017.01.001
Zygosaccharomyces rouxii	CAR26745.1	ZrFsy1	Fructose transporter	Leandro MJ, Sychrová H, Prista C, Loureiro-Dias MC (2013) ZrFsy1, a high-affinity fructose/H+ symporter from fructophilic yeast Zygosaccharomyces rouxii. PLoS One 8(7):e68165. doi: 10.1371/journal.pone.0068165
